# Supplementary material for: A DNA Aptameric Ligand of Human Transferrin Receptor Generated by Cell-SELEX
Source: Int J Mol Sci. 2021 Aug 19;22(16):8923. doi: 10.3390/ijms22168923 (PMC8396340; doi:10.3390/ijms22168923)
Supplement: Supplementary file 1 [file ijms-22-08923-s001.zip]

Archive with 1 entries (1 files):
- ijms-1322750-supplementary.pdf
